# Supplementary material for: Comparing the Attitudes of Healthcare Professionals and Cancer Patients Toward the Integration and Perceived Effectiveness of Complementary and Alternative Medicine
Source: Healthcare (Basel). 2025 Nov 6;13(21):2818. doi: 10.3390/healthcare13212818 (PMC12609007; doi:10.3390/healthcare13212818)
Supplement: Supplementary file 1 [file healthcare-13-02818-s001.zip]

Archive with 1 entries (1 files):
- healthcare-3906666-supplementary.pdf
